# Supplementary material for: Integrated Analysis Reveals the Potential Significance of HDAC Family Genes in Lung Adenocarcinoma
Source: Front Genet. 2022 Aug 22;13:862977. doi: 10.3389/fgene.2022.862977 (PMC9441483; doi:10.3389/fgene.2022.862977)
Supplement: Supplementary file 1 [file Table2.XLSX]

## Sheet: Sheet1
Table S2. Univariate Cox analysis based on the meta-GEO cohort.
Genes	HR	HR.95L	HR.95H	pvalue
KANK2	0.701637	0.577149	0.852976	0.000376915
ENG	0.728303	0.582473	0.910645	0.00541852
EPT1	1.51074	1.23794	1.84366	4.89296e-05
HSPD1	1.65656	1.2803	2.14339	0.000123202
PIK3R1	0.756969	0.636115	0.900784	0.00170484
IQSEC1	0.563828	0.431349	0.736997	2.75088e-05
MRPL42	1.56716	1.24645	1.97039	0.000120202
MRPS35	1.42794	1.168	1.74573	0.000511521
TFAM	1.47051	1.12279	1.92593	0.0050894
MEF2C	0.715678	0.61279	0.83584	2.39578e-05
WDR12	1.48893	1.19128	1.86094	0.000468484
RBMS3	0.792588	0.685229	0.916767	0.00174699
FXYD1	0.814593	0.73471	0.903163	9.85687e-05
MFAP4	0.834664	0.774964	0.898964	1.81549e-06
SLMO2	1.22673	1.00246	1.50118	0.0472783
GTPBP4	1.38435	1.09642	1.7479	0.00626244
SLC7A11	1.08242	1.00775	1.16262	0.0298772
SRPK1	1.65851	1.34197	2.04973	2.8407e-06
POU6F1	0.589071	0.451234	0.769013	9.97717e-05
PKNOX2	0.818923	0.688668	0.973815	0.0238102
TMEM109	0.711475	0.541711	0.934441	0.014386
COLEC12	0.86114	0.77784	0.953361	0.00397546
RGL1	0.690906	0.588168	0.811589	6.74703e-06
DDX52	1.44816	1.09857	1.90899	0.00861802
MAN1C1	0.650578	0.551132	0.767969	3.79054e-07
UNG	1.44756	1.15935	1.80742	0.00109372
MAP3K3	0.562294	0.411256	0.768803	0.000309351
FHL1	0.820576	0.732228	0.919584	0.000668002
FAT4	0.756174	0.666327	0.858137	1.48743e-05
ITGA8	0.795616	0.708789	0.89308	0.000105375
ELN	0.830716	0.716695	0.962876	0.0138095
PAICS	1.484	1.23848	1.7782	1.88768e-05
SCN2B	0.692895	0.589429	0.814523	8.73904e-06
TBX2	0.727497	0.611124	0.866031	0.000347212
LAMB2	0.734802	0.598382	0.902323	0.00327291
PPIL1	1.42275	1.19179	1.69847	9.56477e-05
PRELP	0.784877	0.70068	0.879192	2.86717e-05
CYP2U1	0.540637	0.427528	0.68367	2.8172e-07
ACP1	1.48026	1.08837	2.01326	0.0124328
CFD	0.831749	0.75145	0.920628	0.000375834
UBE2C	1.28929	1.18566	1.40198	2.79274e-09
GMNN	1.24044	1.05957	1.45218	0.00737071
ARHGEF40	0.755853	0.586889	0.973463	0.0301353
FCHSD2	0.658727	0.503659	0.861537	0.00230173
SEH1L	1.42564	1.13774	1.78639	0.00206172
BYSL	1.53219	1.29071	1.81885	1.08097e-06
GUCY1A3	0.777441	0.681236	0.887232	0.000187551
OSR1	0.859584	0.777392	0.950465	0.00317045
TXNDC9	1.68054	1.28042	2.20568	0.00018283
SEPN1	0.775873	0.6054	0.994349	0.0449918
ARHGAP6	0.707488	0.585998	0.854166	0.000318481
SGCA	0.863265	0.76601	0.972867	0.0159075
MRPL35	1.55399	1.14614	2.10697	0.00453737
LTBP4	0.770353	0.603712	0.982992	0.0359145
A2M	0.668934	0.543646	0.823097	0.000144787
POLR2H	1.62121	1.27567	2.06033	7.78951e-05
RAD51AP1	1.30141	1.17428	1.4423	5.08403e-07
TRIP13	1.23704	1.13647	1.34651	8.79401e-07
NDC80	1.24002	1.12783	1.36337	8.73591e-06
AQP1	0.888719	0.816351	0.967503	0.0064826
DKK3	0.770393	0.644941	0.920247	0.00402173
SUSD2	0.817904	0.762993	0.876766	1.43588e-08
MRPL13	1.28359	1.09203	1.50874	0.00246437
TPX2	1.32246	1.21602	1.43822	6.65453e-11
LOC285043	0.829398	0.740036	0.929551	0.00130015
DUS4L	1.32666	1.09076	1.61358	0.00466053
NUDT15	1.25686	1.03337	1.5287	0.0221073
COL6A2	1.19614	1.04232	1.37265	0.0107654
PGR	0.739913	0.623071	0.878666	0.000592501
CBLC	1.41123	1.23196	1.61659	6.71179e-07
MTHFD2	1.47175	1.25569	1.72499	1.83633e-06
MID2	0.759379	0.606632	0.950586	0.0162954
SLC41A2	1.18413	1.02067	1.37377	0.0257494
URB2	1.40014	1.10601	1.77248	0.00515112
C3orf18	0.727695	0.5809	0.911584	0.00568762
TSHZ3	1.27587	1.08068	1.50632	0.00402922
NUDCD1	1.24964	1.03179	1.51348	0.0225975
ADCY9	0.557881	0.459024	0.678026	4.50001e-09
BLM	1.59516	1.35536	1.87739	1.92877e-08
PDCD11	1.64933	1.24037	2.19313	0.000578386
CRY2	0.591	0.495126	0.705439	5.75525e-09
HLF	0.789826	0.734761	0.849017	1.56306e-10
CALD1	1.25983	1.01475	1.56411	0.0363823
UHRF1	1.3898	1.25929	1.53384	6.06541e-11
PIF1	1.51353	1.25177	1.83003	1.8876e-05
CENPW	1.39048	1.24015	1.55905	1.6356e-08
COL6A1	1.38504	1.16847	1.64176	0.000173647
HSD17B6	0.806704	0.752696	0.864587	1.23661e-09
PCOLCE	1.16544	1.03022	1.3184	0.0149676
SLC2A1	1.47533	1.34983	1.6125	1.00738e-17
ARNTL2	1.29577	1.18319	1.41907	2.3085e-08
STAB1	1.28971	1.02153	1.6283	0.0324315
COPZ2	1.20611	1.01604	1.43174	0.0322057
CTSH	0.715396	0.633196	0.808267	7.5287e-08
H2AFZ	1.58663	1.24855	2.01626	0.00015964
FAM127A	1.29422	1.00127	1.67288	0.0488755
E2F7	1.33255	1.20177	1.47757	5.11712e-08
SHCBP1	1.33268	1.1943	1.4871	2.83344e-07
IMPA2	0.846955	0.75544	0.949556	0.00441096
ALOX15B	0.846727	0.786017	0.912127	1.17096e-05
GAPDH	2.891	2.09706	3.98552	9.13639e-11
ISLR	1.16412	1.03583	1.3083	0.0107444
PRRX1	1.16859	1.02384	1.3338	0.0209344
SLC41A1	0.616329	0.51787	0.733508	5.04359e-08
MYBL2	1.26395	1.16103	1.376	6.47313e-08
FOLR1	0.872256	0.824716	0.922536	1.75509e-06
SHE	0.778724	0.699779	0.866575	4.52277e-06
GPR115	1.36918	1.25213	1.49718	5.53445e-12
NMD3	1.72612	1.37197	2.17168	3.17238e-06
CD248	1.34965	1.15387	1.57865	0.000176981
GPR116	0.792795	0.724801	0.867168	3.87031e-07
RGN	0.760436	0.686279	0.842607	1.68434e-07
WDFY3-AS2	0.663781	0.545051	0.808376	4.58929e-05
CYP4B1	0.871672	0.831271	0.914035	1.40899e-08
MR1	0.634148	0.527622	0.762182	1.20849e-06
COL4A2	1.2169	1.01797	1.4547	0.0311176
SNX30	0.696247	0.612839	0.791006	2.6807e-08
CCNE1	1.36453	1.22638	1.51824	1.15111e-08
CLIP2	1.2077	1.03325	1.4116	0.0177465
CAT	0.584247	0.481056	0.709572	5.95505e-08
HIBCH	0.735046	0.596847	0.905244	0.0037699
C5AR1	1.16864	1.0309	1.32478	0.0148653
TGFB3	1.25655	1.04395	1.51244	0.0157431
TEF	0.551391	0.440984	0.68944	1.7697e-07
MCM6	1.48041	1.24118	1.76574	1.28498e-05
EPDR1	0.834741	0.752013	0.926571	0.000693448
BICC1	1.22082	1.04628	1.42447	0.0112545
EMILIN2	1.22182	1.01539	1.47022	0.0338582
NR3C2	0.791726	0.711836	0.880582	1.68276e-05
AK1	0.645525	0.550396	0.757096	7.41055e-08
FZD5	0.829443	0.70491	0.975978	0.0242649
MN1	1.12065	1.00933	1.24424	0.0328434
CEACAM8	0.844499	0.788569	0.904396	1.33699e-06
ERCC6	1.40919	1.05406	1.88398	0.0205951
PKP2	1.31467	1.17662	1.46892	1.34231e-06
PMAIP1	1.21778	1.1061	1.34073	5.95015e-05
CAMK2D	0.666782	0.554324	0.802055	1.70425e-05
PLOD2	1.39293	1.25259	1.54899	9.56613e-10
KPNA4	1.97897	1.44354	2.71301	2.22914e-05
NAPSA	0.883535	0.840902	0.92833	9.23818e-07
TMEM41B	0.693667	0.561037	0.857652	0.000729521
CLIC4	1.29365	1.04412	1.60281	0.0185325
CMTM3	1.36759	1.13011	1.65497	0.00129575
FBP1	0.803517	0.714334	0.903835	0.000268023
TMEM108	0.791269	0.699705	0.894815	0.000190546
ACTB	1.60699	1.08132	2.38819	0.0189371
ZNF385B	0.882427	0.835756	0.931704	6.43702e-06
HOXD1	0.858054	0.798545	0.921998	2.98609e-05
RAB3B	1.34361	1.20768	1.49484	5.71731e-08
LOC283070	0.735109	0.659626	0.819231	2.5933e-08
IL1R2	1.27501	1.16855	1.39117	4.72359e-08
SMOX	1.37637	1.17106	1.61767	0.000106216
B3GNT1	0.693021	0.543095	0.884336	0.00319609
MTL5	1.27075	1.12391	1.43678	0.000131096
ZUFSP	1.39324	1.10385	1.75848	0.00524263
ACTN1	1.73081	1.37003	2.1866	4.23069e-06
FN1	1.30208	1.05212	1.61142	0.0152197
FAM83D	1.22894	1.11681	1.35233	2.4103e-05
C16orf89	0.846142	0.804753	0.889659	6.61222e-11
CEBPA	0.820963	0.739066	0.911936	0.000233941
ATP13A3	1.34112	1.07677	1.67035	0.00878349
GJB3	1.38463	1.27255	1.50658	4.14827e-14
EGLN3	1.29519	1.19502	1.40376	3.01695e-10
IL6R	0.723612	0.636507	0.822638	7.6752e-07
SNAI2	1.18995	1.07065	1.32253	0.00125298
SALL2	0.782095	0.698662	0.875491	1.95285e-05
EPS8L2	1.2723	1.01364	1.59696	0.0378217
B3GNT5	1.42902	1.21295	1.68359	1.97154e-05
PPCS	0.745141	0.571239	0.971985	0.0300436
EIF4EBP1	1.2685	1.12066	1.43583	0.00016864
DNAJC4	0.720229	0.541394	0.958136	0.0242192
LGALS1	1.34607	1.1447	1.58286	0.000324961
THNSL1	0.823896	0.691292	0.981935	0.0304966
DSE	1.26548	1.04598	1.53104	0.0154137
CDKL2	0.77184	0.708533	0.840804	3.00961e-09
HAVCR2	1.20255	1.02192	1.41511	0.0263429
C14orf80	1.29223	1.07451	1.55407	0.00646124
PTGIS	1.15631	1.01486	1.31746	0.0291386
ICAM4	0.904936	0.827638	0.989454	0.0283306
PDS5A	0.66504	0.503058	0.879179	0.00418218
TUBB3	1.46804	1.30633	1.64977	1.13673e-10
PCDP1	0.798121	0.73183	0.870417	3.45282e-07
MGRN1	0.649878	0.520591	0.811273	0.000140104
LOC158960	0.627503	0.505938	0.778278	2.21962e-05
UBTD1	0.685986	0.547968	0.858769	0.0010077
LAMB1	1.29083	1.09303	1.52442	0.00262835
STMN1	1.52091	1.24647	1.85577	3.62903e-05
C1QTNF1	1.29427	1.06892	1.56713	0.00822258
ITGA5	1.34171	1.15845	1.55397	8.74984e-05
SFTA1P	0.873676	0.820735	0.930032	2.29261e-05
ASAP1	1.62816	1.28826	2.05776	4.50356e-05
ZBED3	0.697176	0.58589	0.829601	4.79605e-05
TUBB6	1.29902	1.12234	1.5035	0.000452475
GAL3ST4	1.22763	1.02209	1.4745	0.0282585
CAMK1D	0.768376	0.678765	0.869819	3.1222e-05
CDK5R1	1.42227	1.24328	1.62704	2.85166e-07
LAYN	1.46048	1.13967	1.87158	0.00276142
CDKL1	0.707223	0.598021	0.836366	5.16321e-05
STC1	1.31444	1.20399	1.43502	1.02494e-09
HOPX	0.765393	0.687877	0.851645	9.22166e-07
TDP1	1.45464	1.18177	1.79053	0.000406918
LAPTM4B	0.836839	0.727269	0.962916	0.0128557
PTPRC	0.854265	0.739493	0.986851	0.0323725
KLHDC8B	0.823447	0.683704	0.991752	0.0406337
SCTR	0.827533	0.759227	0.901986	1.65583e-05
APOH	0.865382	0.810382	0.924115	1.59236e-05
ABCA3	0.82313	0.751713	0.901332	2.63039e-05
AGPAT4	1.2508	1.022	1.53082	0.0299219
ABHD14B	0.805469	0.655775	0.989333	0.0391891
ATP2C2	0.854148	0.751642	0.970632	0.0156514
FPR1	1.22062	1.07034	1.39201	0.00293984
RBP1	1.1925	1.04107	1.36595	0.0110556
ATP1B1	0.814202	0.6908	0.959648	0.0142408
MEGF11	0.809865	0.703593	0.93219	0.00329971
KLF15	0.727366	0.64575	0.819297	1.58707e-07
CYB5R1	0.7443	0.582041	0.951793	0.0185843
PEBP4	0.892243	0.846514	0.940443	2.16229e-05
ST3GAL5	0.735752	0.658225	0.82241	6.60839e-08
LOXL3	1.2767	1.00171	1.62718	0.0484125
MMP24	0.74095	0.614808	0.892972	0.00163932
NINJ2	0.750195	0.670008	0.839979	6.24873e-07
PDGFB	1.2948	1.03891	1.61372	0.0214617
FRMD6	1.24057	1.08932	1.41282	0.00115569
TRIP10	1.36477	1.09908	1.6947	0.00487572
COL6A3	1.28992	1.08705	1.53064	0.00354446
GPR19	1.21521	1.07792	1.36999	0.00143955
ATP13A4	0.817817	0.759847	0.88021	8.25561e-08
LILRB3	1.20841	1.01286	1.44172	0.0355711
CPB2	0.883058	0.838241	0.930272	2.87221e-06
LOC100507165	1.16159	1.01331	1.33158	0.0315771
SELENBP1	0.758223	0.696228	0.825737	2.02242e-10
PRSS12	0.812387	0.741937	0.889528	7.14624e-06
GPD1L	0.696058	0.6159	0.786647	6.46407e-09
FAM117B	0.769772	0.608882	0.973175	0.0287234
SH3GL1	1.58135	1.21964	2.05034	0.00054354
ANTXR1	1.25979	1.05476	1.50467	0.0108254
CD99	1.29646	1.0604	1.58507	0.0113459
DENND1A	1.519	1.26811	1.81953	5.65872e-06
LOC145837	0.907225	0.849194	0.969223	0.00389124
THY1	1.23389	1.09858	1.38586	0.00039057
TMEM192	0.779963	0.615986	0.98759	0.0390496
RIPK2	1.40757	1.16599	1.69921	0.00037309
ZDHHC16	0.61562	0.49319	0.768443	1.8021e-05
AXIN2	0.711164	0.582782	0.867827	0.000792031
ADAMTS2	1.26591	1.0846	1.47753	0.00279267
KIAA1522	0.832291	0.699695	0.990015	0.0381441
ACSS1	0.65725	0.538893	0.801601	3.4278e-05
CRYM	0.808447	0.754271	0.866514	1.8728e-09
BDKRB1	1.19555	1.07218	1.33311	0.00130846
FAM26E	1.23477	1.01786	1.4979	0.0323887
KIAA0141	0.512499	0.371582	0.706858	4.60685e-05
LOC100132891	1.30647	1.13926	1.49821	0.00013031
F11	0.764938	0.680257	0.860162	7.59184e-06
MARCKS	1.49225	1.2225	1.8215	8.32381e-05
PLCL2	0.826297	0.692646	0.985737	0.0340437
ERBB2	0.818361	0.673262	0.994731	0.0441128
C1orf116	0.851299	0.795507	0.911005	3.23982e-06
SIGLEC9	1.12801	1.00139	1.27063	0.0473832
MFAP2	1.18007	1.04237	1.33597	0.00891236
ELL	1.59578	1.15312	2.20836	0.00481059
CHAF1A	1.60541	1.27205	2.02615	6.71315e-05
TACC2	0.819661	0.689015	0.975079	0.0247784
MMP12	1.10654	1.05056	1.16549	0.000132228
NAB1	1.49897	1.13612	1.97771	0.0042044
BLVRA	0.79321	0.640333	0.982584	0.0339386
DYNLL1	1.82304	1.34893	2.46379	9.31915e-05
RCN3	1.20463	1.0523	1.379	0.00695335
ELOVL6	1.19457	1.07895	1.32256	0.00061887
CDKN1A	1.3081	1.10504	1.54847	0.00180546
RAB40B	0.658772	0.521146	0.832742	0.000481676
DAPK2	0.681407	0.58615	0.792145	5.95142e-07
SKAP2	1.59545	1.19004	2.13896	0.00178925
C1orf210	0.860822	0.771664	0.96028	0.00722061
SLC37A4	1.4	1.10485	1.774	0.00534707
TRPS1	1.28854	1.09288	1.51923	0.00255344
PDLIM7	1.65725	1.32436	2.0738	1.00723e-05
SYNDIG1	1.11752	1.00923	1.23742	0.0326234
COL7A1	1.38477	1.22151	1.56985	3.65285e-07
OLFML2B	1.15519	1.01671	1.31254	0.026812
LMNB2	1.50065	1.2501	1.80142	1.33095e-05
ANGPTL2	1.27102	1.11052	1.45471	0.000497708
TDRD10	0.806823	0.730834	0.890712	2.10805e-05
SLC25A23	0.628531	0.501031	0.788476	5.95797e-05
MB21D2	1.48173	1.23958	1.77118	1.56687e-05
ANKRD6	0.711453	0.588715	0.859781	0.000425693
SPOP	0.416874	0.285246	0.609242	6.19331e-06
SOCS7	0.697301	0.562802	0.863942	0.000975069
GPR4	1.41286	1.12906	1.76799	0.00251952
GPR176	1.52452	1.25947	1.84534	1.50854e-05
LEPREL2	1.18356	1.03842	1.34899	0.0115754
YME1L1	1.7715	1.10622	2.83687	0.0173046
PTRHD1	0.77715	0.630082	0.958545	0.0184964
SLC39A14	1.49664	1.27033	1.76327	1.43233e-06
FAM184A	0.743707	0.669866	0.825688	2.8565e-08
ACADM	0.644414	0.519176	0.799862	6.73669e-05
ZCCHC10	0.652378	0.488845	0.870618	0.00371993
PTHLH	1.08893	1.01599	1.16712	0.0160242
CRB3	0.730672	0.595207	0.896969	0.00270632
B3GNT8	0.777328	0.683056	0.884611	0.000134161
TMSB10	2.49387	1.59667	3.89524	5.90387e-05
HAS3	0.769842	0.685456	0.864616	1.00675e-05
C21orf2	0.569727	0.425905	0.762115	0.000150628
LRBA	0.686174	0.55681	0.845593	0.000410114
KANK1	0.644512	0.521516	0.796516	4.78796e-05
EEPD1	1.40204	1.10728	1.77526	0.00501252
RPAIN	0.638131	0.475418	0.856534	0.00277954
PI3	1.11653	1.04663	1.19111	0.000833649
PPFIBP2	0.719607	0.617292	0.83888	2.6082e-05
TTC39A	0.856842	0.75875	0.967614	0.0127497
CCND3	0.716153	0.596724	0.859484	0.000334857
HEPH	1.1824	1.01816	1.37313	0.0281053
PDZD2	0.804106	0.714136	0.905411	0.00031666
BOK	0.783768	0.665403	0.923188	0.00353698
ACTR3	1.78775	1.23544	2.58698	0.00206072
NID2	1.18934	1.07009	1.32187	0.00129661
MYO9A	0.679514	0.548845	0.841293	0.000391169
MLLT11	1.12573	1.03915	1.21953	0.00372545
SPAG9	0.577071	0.456856	0.728918	3.96974e-06
PLXNA2	0.676958	0.586559	0.78129	9.56513e-08
KRT6B	1.12357	1.06862	1.18134	5.25394e-06
PLD1	1.49035	1.18696	1.87129	0.000590746
STXBP1	0.715679	0.632828	0.809376	9.86865e-08
MRPS36	0.656201	0.525331	0.819674	0.000205569
FBXW4	0.507495	0.390399	0.659712	4.02322e-07
CHSY1	1.37233	1.107	1.70126	0.00388547
COX11	0.648682	0.483061	0.871088	0.00400802
APLP2	0.694723	0.559548	0.862553	0.000969473
LOC100506119	1.29366	1.14013	1.46785	6.47859e-05
ZBTB42	0.819283	0.691695	0.970405	0.0210107
AFF3	0.649379	0.545999	0.772334	1.0608e-06
TWF2	1.37456	1.03683	1.8223	0.0270121
LILRB1	1.18156	1.03241	1.35226	0.0153854
SOX13	0.681879	0.569435	0.816526	3.12011e-05
SMPDL3B	0.870049	0.764034	0.990775	0.0357505
FAM149A	0.774616	0.698264	0.859316	1.40921e-06
ACOXL	0.727235	0.627283	0.843114	2.41938e-05
F5	1.08709	1.00199	1.17941	0.0446662
RGS10	1.23246	1.00572	1.51031	0.0439136
GJA1	1.1585	1.01356	1.32417	0.0309653
SLCO4A1	1.16134	1.06277	1.26905	0.000948675
DPP4	0.856974	0.795996	0.922624	4.16093e-05
SLC22A23	0.810942	0.683106	0.962701	0.0166539
GALNT11	0.733814	0.599267	0.898568	0.0027454
GNB4	1.35094	1.10181	1.65639	0.0038254
USP13	0.825531	0.695575	0.979768	0.0282465
RPS6KA1	0.646764	0.513953	0.813894	0.000202464
MS4A15	0.855047	0.780711	0.93646	0.000739019
CORO1C	1.62824	1.28064	2.07018	6.92545e-05
EPHX1	0.858926	0.78005	0.945776	0.0019726
SEPW1	0.601007	0.481993	0.749409	6.12441e-06
MT1X	1.2136	1.06381	1.38448	0.00397329
MAGEL2	1.14334	1.01157	1.29227	0.0320208
METRNL	1.34642	1.12079	1.61747	0.00148027
TMEM159	0.852088	0.74595	0.973327	0.0183603
PRR11	1.33387	1.14315	1.55642	0.000252799
CALCOCO2	0.479013	0.350276	0.655066	4.0503e-06
RAB3IP	0.822295	0.687044	0.984172	0.0328442
COL5A1	1.27133	1.12724	1.43384	9.17181e-05
TMPRSS2	0.79868	0.736828	0.865724	4.60366e-08
TMEM99	0.822147	0.704869	0.958937	0.0126339
PXDN	1.37473	1.1976	1.57805	6.12019e-06
APOL1	1.2405	1.09013	1.4116	0.0010794
SEMA3C	1.19668	1.05172	1.36163	0.00642354
FAM124A	1.30009	1.01376	1.6673	0.0386765
NIPAL3	0.61711	0.489171	0.778509	4.65893e-05
AMIGO1	0.722039	0.627468	0.830865	5.44693e-06
CLMP	1.21402	1.08419	1.35939	0.000776979
TEAD4	1.70021	1.43618	2.01278	7.09241e-10
EPOR	0.613191	0.468307	0.802899	0.000376286
MT2A	1.26216	1.0703	1.48841	0.00564721
NRP2	1.32387	1.10723	1.58289	0.00208936
