# Supplementary material for: Integrated Analysis Reveals the Potential Significance of HDAC Family Genes in Lung Adenocarcinoma
Source: Front Genet. 2022 Aug 22;13:862977. doi: 10.3389/fgene.2022.862977 (PMC9441483; doi:10.3389/fgene.2022.862977)
Supplement: Supplementary file 8 [file Table1.XLSX]

## Sheet: Sheet1
Table S1. Summary of brief information of seven datasets of LUAD.
Datasets	No. of patients	Platform	Survival data	Reference
TCGA dataset	500	Illumina RNAseq	OS	https://cancergenome.nih.gov/
GSE29013 dataset	30	Affymetrix HG-U133 Plus 2.0 Array	OS	Xie Y, Xiao G, Coombes KR, Behrens C, Solis LM, Raso G, et al. Robust gene expression signature from formalin-fixed paraffin-embedded samples predicts prognosis of non-small-cell lung cancer patients. Clin Cancer Res. 2011; 17: 5705-14.
GSE30219 dataset	85	Affymetrix HG-U133 Plus 2.0 Array	OS	Rousseaux S, Debernardi A, Jacquiau B, Vitte AL, Vesin A, Nagy-Mignotte H, et al. Ectopic activation of germline and placental genes identifies aggressive metastasis-prone lung cancers. Sci Transl Med. 2013; 5: 186ra66.
GSE31210 dataset	226	Affymetrix HG-U133 Plus 2.0 Array	OS	Okayama H, Kohno T, Ishii Y, Shimada Y, Shiraishi K, Iwakawa R, et al. Identification of genes upregulated in ALK-positive andEGFR/KRAS/ALK-negative lung adenocarcinomas. Cancer Res. 2012; 72: 100-11.
GSE37745 dataset	106	Affymetrix HG-U133 Plus 2.0 Array	OS	Botling J, Edlund K, Lohr M, Hellwig B, Holmberg L, Lambe M, et al. Biomarker discovery in non-small cell lung cancer: integrating gene expression profiling, meta-analysis, and tissue microarray validation. Clin Cancer Res. 2013; 19: 194-204.
GSE50081 dataset	127	Affymetrix HG-U133 Plus 2.0 Array	OS	Der SD, Sykes J, Pintilie M, Zhu CQ, Strumpf D, Liu N, et al. Validation of a histology-independent prognostic gene signature for early-stage, non-small-cell lung cancer including stage IA patients. J Thorac Oncol. 2014; 9: 59-64.
GSE72094 dataset	398	Affymetrix 2.0 microarray	OS	Schabath MB, Welsh EA, Fulp WJ, Chen L, Teer JK, Thompson ZJ, et al. Differential association of STK11 and TP53 with KRAS mutation-associated gene expression, proliferation and immune surveillance in lung adenocarcinoma. Oncogene. 2016; 35: 3209-16
